# Supplementary material for: Cruciform DNA Structures Act as Legible Templates for Accelerating Homologous Recombination in Transgenic Animals
Source: Int J Mol Sci. 2022 Apr 2;23(7):3973. doi: 10.3390/ijms23073973 (PMC9000021; doi:10.3390/ijms23073973)
Supplement: Supplementary file 1 [file ijms-23-03973-s001.zip]

Archive with 1 entries (1 files):
- ijms-1635322-supplementary.pdf
